# Supplementary material for: Adaptation of a digital health intervention for rural adults: application of the Framework for Reporting Adaptations and Modifications-Enhanced
Source: Front Digit Health. 2025 Feb 18;7:1493814. doi: 10.3389/fdgth.2025.1493814 (PMC11876167; doi:10.3389/fdgth.2025.1493814)
Supplement: Supplementary file 3 [file Table2.xlsx]

## Sheet: Supplementary Table 2
Supplementary Table 2
Area of change	Description of change	Source	When did modfications occur?	Were adaptations planned?	By WHOM are modifications made?	Who particpated in decision?	What was the goal?	What was modified?	At what LEVEL OF DELIVERY (for whom/what are modifications made?)	Contextual modifcations are made to which of the following?	What is the NATURE of the content modification?	What is the nature of the feature modification?	Relationship fidelity/core elements	Potential equity considerations	Reasons/ Orgnization/ Setting	Reasons/ Provider	Reasons/ Recipient	Reasons/ Sociopolitical
Expansion to adults (> 18 years of age)	Updated CVH cutpoints and scoring; updated behavior change goals and educational materials	Pilot trial advisory board	Implementation	Planned/Proactive	intervention developer; research team; software developer	prospective users, administrators, program managers	increase reach or engagement; improve fit with patients; improve effectiveness/outcomes	content feature context training & evaluation	cohort, clinic/unit	Population	Tailoring; changes in packaging; adding elements	changes in function	Fidelity Consistent/ Core elements or functions preserved	(+) expand reach to other populations (adults) who may benefit from PREVENT	mission	preferences, clinical judgement	motivation & readiness	existing mandates, funding or resource allocation
Alignment with AHA's Life's Essential 8	Added to sleep risk profile, updated surveys; changed risk calculation	American Heart Association guidance	Scale out	Planned/Proactive	software developer, Intervention developer	professional organizations	Improve effectiveness/outcomes	feature, content	target patient group, organization		changes in packaging or materials; adding elements	changes in interface; changes in interactivity	Fidelity Consistent/ Core elements or functions preserved	(+) Minoritized racial/ethnic groups and low SES populations have higher prevalence of sleep deficiency; potential to improve education, awareness about sleep among marginalized populations	N/A	N/A	N/A	updated guidance
Patient Centered/Personalization	Ability for care team to to edit (toggle goal on/off, add free text) the goal.	Interviews with users; pilot trial advisory board	Implementation	Planned/Reactive	software developer, Intervention developer	healthcare team members who implemented the tool , dministrators, program managers, researcher	Improve fit with patients; increase interaction; increase satisfaction of implementer; increase satisfaction among recipient	feature, content	target patient group, practitioner, clinic/unit		Changes in packaging, Tailoring	changes in interactivity	Fidelity Consistent/ Core elements or functions preserved	(+) ability to tailor goal to patient needs/preferences and focus on most achievable or desirable starting place; (-) potential for provider bias to influence whether patient receives goal information	N/A	preferences; clinical judgment	cognitive capacity; physical capacity; motivation and readiness
	Displayed patient's motivation to change their physical activity and food intake behaviors.	Interviews with users	Implementation	Planned/Proactive	software developer, Intervention developer	researcher, healthcare team members who implemented the tool , patients	Improve fit with patients	content	target patient group, clinic/unit level		Adding elements		Fidelity Consistent/ Core elements or functions preserved	(+) ability to tailor goal to patient needs/preferences and focus on most achievable or desirable starting place; (-) potential for provider bias to influence whether patient receives goal information	N/A	clinical judgment	motivation & readiness	N/A
	Food goals tailored to patient's current behavior.	Interviews with prospective users, direct observations of use	Scale out	Planned/Reactive	software developer, Intervention developer	propective users, researcher	improve fit with patients, improve effectiveness/outcomes	content	target patient group		tailoring, tweaking, refining, adding elements, changes in packaging or materials		Fidelity Consistent/ Core elements or functions preserved	(+) ability to deliver a goal that tailored to the patients current behaviors to focus on the most acheivable or desireable staring place; (-) potential for provider bias to influence whether patient receives goal information	N/A	clinical judgment	physical capacity, motivation & readiness	updated guidance
	Modifications to pt demographic info (change sex to sex at birth, add option for gender to include additional identities beyond m/f)	Direct observations of use; interviews with prospective users	Scale out	Planned/Proactive	Intervention developer, research team	healthcare team members who implemented the tool; patients	increase feasibility; improve fit w/ recipeints; address cultural factors	feature, content	target patient group, cohort/individual		Tailoring, Changes in packaging, Adding elements	changes in interactivity	Fidelity Consistent/ Core elements or functions preserved	(+) improves ability for provider to address patients in their preferred way, build rapport/trust; (-) potential for provider bias based on gender identity; potential to offend a patient who does not think gender identity differs from biological sex	organization; mission	Preferences	Gender	Societal/Cultural norms
Patient Engagement	Improved prescription (added educational content, added resource information, enlarged text, updated graphics)	Interviews with prospective users; rapid clinic ethnography	Scale out	Planned/Reactive	Intervention developer, research team	prospective users, patients	increase usability, retention, improve fit with patients	content	target patient group		Adding elements, changes in packaging, tailoring tweaking and refining		Fidelity Consistent/ Core elements or functions preserved	(+) improves literacy level of content to make understandable for all; adds educational information to support those less knowledgable about health behaviors and CVH; provides more information on resources to support individuals who may not be able to access the internet or a computer to look up this information on their own; adds larger font to reduce difficulty reading smaller font sizes; (-) c…	Mission	N/A	literacy/education level, cognitive capacity	funding or resource allocation/availability
	Moved activity and diet to the top of the risk profile	Interviews with users; informal feedback during pilot trials	Implementation	Planned/Reactive	intervention developer, software developer	healthcare team members who implemented the tool	increase usability	feature	target patient group, practitioner, clinic/unit		reordering of intervention modules/segments	changes in interface	Fidelity Consistent/ Core elements or functions preserved	(+) De-emphasized focus on body mass index/weight (previously at the top of the risk profile) to avoid stigma/bias; (0) potential remains for use of stigmatizing language to discuss behaviors or weight, but did not increase potential of bias	mission	preferences, perceptions of the intervention	Motivation & Readiness	Societal/Cultural norms
	Changed follow-up surveys and tracking (chart organizing survey responses)	Interviews with prospective users; rapid clinic ethnography; advisory board	Scale out	Planned/Reactive	software developer, Intervention developer	researcher, prospective users, administrators, clinic managers	retention; increase satisfaction of implementer	feature, content	target patient group, practitioner; organization	N/A	changes in packaging or materials; adding elements	changes in interface; changes in function	Fidelity Consistent/ Core elements or functions preserved	(0) Unknown/unlikely impact on equity	service structure	clinical judgment; perception of intervention	N/A	N/A
Resource support for rural communities	Added patient's preferences for resources to surveys and automatically select preferred resources within a .5 mile radius of their home. If <5 resources in that area, then zoom out until at least 5 are selected.	Interviews with prospetive uers; direct observations of use	Scale out	Planned/Reactive	software developer, Intervention developer	prospective users, researcher	improve fit with implementers; increase satisfaction of patients; increase usability	feature	target patient group, cohort, practitioner, clinic/unit			changes in function	Fidelity Consistent/ Core elements or functions preserved	(+) improves awareness of local resources; increases selection of resources in closest proximity to patient home, which may improve accessibility for patients with limited/no transportation (-) Resource access may not be equitable for patients without quality, affordable resources nearby and who lack transportation	available resources; time constraints	preferences	access to resources	N/A
	Added digital resource repository	Interviews with users; informal feedback during pilot trials; direct observations of use	Implementation	Planned/Reactive	Intervention developer, research team	healthcare team members who implemented the tool , patients	Improve fit with patients, To address cultural factors, Improve effectiveness/outcomes	content, feature	target patient group, cohort/individual, network system/community		Changes in packaging, Adding elements	Changes in interactivity	Fidelity Consistent/ Core elements or functions preserved	(+) increase availability of resources for pateints without reliable transportation; may incease availability of free/low cost resources (-) access limited for patients with low digital literacy and those without internet access and/or electronic device	Available resources	preferences	access to resources, physical capacity	Funding or Resource Allocation/Avaliabilty
	Added social needs resources	Interviews with prospective users; rapid clinic ethnography; rural advisory board	Scale out	Planned/Reactive	Intervention developer, research team	prospective users, administrators, community members	Improve effectiveness/outcomes, increase satisfaction of implementer, increase satisfaction with patients, improve fit with implementers, to address cultural factors	feature, content	cohort, practitioner		Adding elements	changes in interactivity	Fidelity Consistent/ Core elements or functions preserved	(+) Minoritized racial/ethnic groups and low SES populations have higher prevalence social needs that impact their health; improve efficiency of resource delivery for CHWs by consolidating and sharing information about resources across the care team	organization, missions, cultural norms	preferences, clinical judgement	access to resources	resource allocation, updated guidance
	Added date last updated and a verified check mark for resources that were manually entered	rapid clinic ethnography; rural advisory board	Scale out	Planned/Reactive	software developer, research team	prospective users, community members	Iimprove feasiblity, Improve fit with patients; improve fit with implementer; address cultural factors; increase satisfaction of implementer	feature	cohort, network system/community, practitioner		Tailoring, Adding elements, Changes in packaging	changes in interface; changes in interactivity	Fidelity Consistent/ Core elements or functions preserved	(+) resources in under-resourced settings are frequently changing, the addition of this feature ensures that patients receive resources that still exist and fit their needs.	Service structure, Available resources	preferences; perception of intervention	access to resources	funding or resource allocation/availability
	Added detailed information & functionality (cost, eligibility, criteria, and services provided) for each resource	interviews with users; informal feedback from pilot trials;direct observations of use; interviews with prospecitve users; rapid clinic ethnography	Scale out	Planned/Reactive	Intervention developer, research team	healthcare team members who implemented the tool , patients, prospective users	Improve fit with patients; to address cultural factors; increase satisfaction of implementer; increase satisfaction of patients; improve fit with implementers	feature, content	cohort; practitioner level; community		adding elements; tailoring	changes in interface; changes in interactivity	Fidelity Consistent/ Core elements or functions preserved	(+) improves ability to refer lower-income patients to useful and feasibile resources	Mission	perception of intervention	access to resources	funding or resource allocation/availability
Workflow Improvement	Defaulted the risk profile to simulation mode; button to change from simulation mode to patient data mode clarified	interviews with users; informal feedback from pilot trials; direct observations of use	Implementation	Planned/Reactive	software developer, Intervention developer	healthcare team members who implemented the tool , researcher	increase usability, improve fit with implementers	feature	practitioner			changes in interactivity	Fidelity Consistent/ Core elements or functions preserved	(0) Unknown/unlikely impact on equity	N/A	preferences	N/A	N/A
	Improve refresh capability to fix issue w/ 2 simultaneous users	direct observations of use; informal feedback during pilot trials	Implementation	Planned/Reactive	software developer, Intervention developer	healthcare team members who implemented the tool	feasibility; increase usability; increase satisfaction of implementer	feature	clinic/unit			changes in function	Fidelity Consistent/ Core elements or functions preserved	(0) Unknown/unlikely impact on equity	service structure	preferences; previous training and skills	N/A	N/A
